# Supplementary material for: Theoretical Study of Structure and Photophysics of Homologous Series of Bis(arylydene)cycloalkanones
Source: Int J Mol Sci. 2023 Aug 29;24(17):13362. doi: 10.3390/ijms241713362 (PMC10488151; doi:10.3390/ijms241713362)
Supplement: Supplementary file 1 [file ijms-24-13362-s001.zip]

Archive with 1 entries (1 files):
- ijms-2543617-supplementary.pdf
